# Supplementary material for: Stability of Resistance of Maize to Ear Rots (Fusarium graminearum, F. verticillioides and Aspergillus flavus) and Their Resistance to Toxin Contamination and Conclusions for Variety Registration
Source: Toxins (Basel). 2024 Sep 10;16(9):390. doi: 10.3390/toxins16090390 (PMC11435759; doi:10.3390/toxins16090390)
Supplement: Supplementary file 1 [file toxins-16-00390-s001.zip]

Archive with 1 entries (1 files):
- toxins-3150573-supplementary.pdf
